# Supplementary material for: Peripheral and central auditory dysfunction in tinnitus with clinically normal hearing
Source: Sci Rep. 2026 Jan 23;16:6085. doi: 10.1038/s41598-026-36096-y (PMC12901018; doi:10.1038/s41598-026-36096-y)
Supplement: Supplementary file 1 — Supplementary Material 1 [file 41598_2026_36096_MOESM1_ESM.csv]

SL NO	GROUP	NAME	TYPE OF TINNITUS	TINNITUS LATERALITY	TFA-AF	SMD_NO NOISE	SMD_NOISE	SMD_Delta	Rout_PTAR	Rout_PTAL	LF_PTAR	LF_PTAL	UHF_PTAR	UHF_PTAL	250R	250L	500R	500L	1000R	1000L	2000R	2000L	4000R	4000L	8000R	8000L	9000R	9000L	10000R	10000L	11200R	11200L	12500R	12500L	14000R	14000L	16000R	16000L	18000R	18000L	20000R	20000L	TFI1	TFI2	TFI3	TFI4	TFI5	TFI6	TFI7
1	Tinnitus	Participant 1	Intermittent	Bilateral	1447.27	-33.98	-16.47	-17.51	13.33	18.33	11.67	13.33	10.83	9.17	10	5	10	15	15	20	15	20	10	15	5	15	15	5	10	5	10	5	10	5	10	5	10	30	20	25	5	10	6	3	3	2	3	3	0
2	Tinnitus	Participant 2	Continous	Bilateral	797.86	-31.36	-13.6	-17.76	20	21.67	13.33	18.33	39.17	43.33	5	10	15	20	20	25	25	20	25	30	30	40	30	45	35	40	45	45	45	45	45	40	35	45	25	30	5	10	7	5	6	4	5	7	7
3	Tinnitus	Participant 3	Continous	Right	1157.57	-33.14	-15.12	-18.02	16.67	13.33	13.33	11.67	30.83	26.67	10	10	15	10	15	15	20	15	10	15	20	20	25	20	25	20	30	25	30	25	35	35	40	35	45	45	5	10	6	4	6	4	6	6	5
4	Tinnitus	Participant 4	Intermittent	Left	326.68	-35.41	-10.8	-24.61	16.67	13.33	16.67	13.33	-6.67	-0.83	15	10	15	15	20	15	15	10	5	10	0	0	-10	-5	-10	-5	-10	-5	0	10	-5	0	-5	0	0	5	5	5	6	4	6	4	5	5	1
5	Tinnitus	Participant 5	Intermittent	Left	961	-35.41	-12.04	-23.37	13.33	18.33	11.67	13.33	10.83	9.17	10	5	10	15	15	20	15	20	10	15	5	15	15	5	10	5	10	5	10	5	10	5	10	30	20	25	5	10	7	5	6	3	6	6	3
6	Tinnitus	Participant 6	Intermittent	Right	961	-26.02	-12.51	-13.51	6.67	6.67	6.67	6.67	59.17	20.00	5	5	5	5	10	10	5	5	10	5	25	20	25	10	65	10	70	10	75	30	65	30	55	30	45	45	5	10	5	6	6	6	5	5	2
7	Tinnitus	Participant 7	Intermittent	Right	1294.35	-26.02	-12.04	-13.98	16.67	13.33	13.33	11.67	30.83	26.67	10	10	15	10	15	15	20	15	10	15	20	20	25	20	25	20	30	25	30	25	35	35	40	35	45	45	5	10	8	5	7	5	5	6	5
8	Tinnitus	Participant 8	Continous	Left	550	-31.36	-12.51	-18.85	11.67	8.33	11.67	6.67	21.67	17.50	10	5	10	5	15	10	10	10	0	0	5	5	10	10	10	5	25	15	25	20	25	20	35	35	30	30	5	10	9	7	9	8	8	8	7
9	Tinnitus	Participant 9	Intermittent	Right	925.89	-30.46	-15.12	-15.34	11.67	11.67	11.67	11.67	6.67	8.33	10	10	10	10	15	15	10	10	10	10	15	15	10	10	10	10	10	10	10	10	0	5	0	5	0	10	0	10	6	3	5	2	4	4	1
10	Tinnitus	Participant 10	Intermittent	Left	1074.52	-33.14	-15.78	-17.36	16.67	16.67	13.33	13.33	50.83	71.67	10	10	15	10	15	20	20	20	15	15	20	25	20	65	20	70	65	80	75	75	70	75	55	65	45	45	5	10	9	6	9	5	8	8	5
11	Tinnitus	Participant 11	Continous	Left	1294.39	-33.97	-18.06	-15.91	16.67	21.67	15	16.67	55.83	61.67	10	10	15	15	20	25	15	25	25	40	30	40	35	45	30	50	55	60	75	75	75	75	65	65	45	45	5	10	8	5	8	5	5	6	4
12	Tinnitus	Participant 12	Intermittent	Left	1074.7	-40	-12.48	-27.52	16.67	16.67	15	16.67	7.50	5.00	15	15	15	15	15	20	20	15	15	20	15	20	5	5	5	5	10	10	10	5	5	0	10	5	-10	-5	0	0	7	2	8	2	4	4	1
13	Tinnitus	Participant 13	Continous	Right	614.94	-32.04	-7.95	-24.09	13.33	11.67	10	10	41.67	40.00	5	10	10	10	15	10	15	15	20	15	20	20	25	20	30	30	35	30	45	40	55	55	60	65	45	45	5	10	8	6	8	6	6	7	6
14	Tinnitus	Participant 14	Intermittent	Left	961.02	-35.41	-13.46	-21.95	15	18.33	15	16.67	34.17	30.00	15	15	15	20	15	15	15	20	20	15	25	25	30	30	30	25	35	30	35	30	35	30	40	35	35	35	5	10	6	4	6	5	5	6	2
15	Tinnitus	Participant 15	Continous	Left	1246.99	-30.45	-5.42	-25.03	16.67	18.33	13.33	16.67	48.33	46.67	10	10	15	20	15	20	20	15	15	15	25	25	35	30	35	35	40	45	55	55	60	55	65	60	45	45	5	10	9	6	9	6	6	8	5
16	Tinnitus	Participant 16	Intermittent	Right	997.46	-31.36	-13.46	-17.9	16.67	13.33	13.33	11.67	28.33	25.00	10	10	15	10	15	15	20	15	10	15	20	20	25	20	25	20	25	25	25	25	35	30	35	30	45	40	5	10	5	6	6	6	5	5	2
17	Tinnitus	Participant 17	Continous	Right	961	-33.14	-5.78	-27.36	21.67	18.33	23.33	21.67	18.33	15.83	20	20	25	20	25	25	15	10	10	10	15	15	20	15	20	15	20	15	20	20	15	15	15	15	20	20	5	10	9	5	8	6	7	7	5
18	Tinnitus	Participant 18	Intermittent	Right	1074.5	-33.97	-13.46	-20.51	16.67	13.33	13.33	11.67	30.83	26.67	10	10	15	10	15	15	20	15	10	15	20	20	25	20	25	20	30	25	30	25	35	35	40	35	45	45	5	10	7	4	6	3	5	5	2
19	Tinnitus	Participant 19	Intermittent	Right	352	-32.04	-10.82	-21.22	10	8.33	10	8.33	0.00	0.83	10	5	10	10	10	10	10	5	5	5	5	5	0	0	0	0	0	0	0	0	0	0	0	5	5	20	5	5	6	5	7	5	6	5	3
20	Tinnitus	Participant 20	Intermittent	Left	473.87	-33.97	-11.63	-22.34	13.33	13.33	11.67	13.33	31.67	45.00	10	10	10	15	15	15	15	10	15	15	15	25	20	30	20	30	25	40	25	55	35	60	65	55	45	45	5	10	7	6	7	6	7	7	4
21	Tinnitus	Participant 21	Intermittent	Left	638.26	-33.14	-18.06	-15.08	13.33	18.33	11.67	13.33	10.83	9.17	10	5	10	15	15	20	15	20	10	15	5	15	15	5	10	5	10	5	10	5	10	5	10	30	20	25	5	10	7	3	6	4	5	5	2
22	Tinnitus	Participant 22	Continous	Bilateral	1394.37	-33.97	-9.76	-24.21	15	13.33	11.67	13.33	13.33	3.33	5	10	10	15	20	15	15	10	0	0	15	5	20	5	10	5	5	0	5	5	15	0	25	5	30	20	5	5	3	4	4	5	8	5	3
23	Tinnitus	Participant 23	Continous	Bilateral	220.2	-31.7	-13.98	-17.72	5	8.33	6	6.67	6.67	5.00	8	0	5	10	5	10	5	5	0	0	5	0	0	0	0	0	0	10	10	5	5	0	25	15	30	30	5	10	6	4	5	3	4	3	2
24	Tinnitus	Participant 24	Intermittent	Bilateral	212.13	-33.97	-5.8	-28.17	6.67	6.67	5	3.33	28.33	31.67	0	0	10	5	5	5	5	10	10	10	5	10	20	10	20	10	20	30	25	45	40	50	45	45	30	30	5	10	2	4	3	2	3	2	2
25	Tinnitus	Participant 25	Intermittent	Right	859.5	-33.15	-9.76	-23.39	11.67	13.33	10	11.67	18.33	10.00	10	10	10	10	10	15	15	15	10	15	5	5	10	15	10	10	15	5	25	5	25	10	25	15	30	15	5	5	4	5	5	3	5	6	2
26	Tinnitus	Participant 26	Continous	Bilateral	740.62	-31.36	-9.76	-21.6	23.33	23.33	23.33	26.67	31.67	29.17	25	30	20	25	25	25	25	20	25	20	20	20	20	15	25	20	25	20	35	30	45	45	40	45	30	30	9	10	8	3	6	7	7	6	4
27	Tinnitus	Participant 27	Intermittent	Bilateral	1394.42	-29.88	-8.82	-21.06	21.67	23.33	18.33	20	40.00	35.83	15	20	25	20	15	20	25	30	15	25	25	25	20	20	35	25	40	25	35	35	50	55	60	55	45	45	5	10	5	5	5	4	6	6	4
28	Tinnitus	Participant 28	Continous	Right	1035.28	-33.97	-10.46	-23.51	21.67	8.33	23.33	8.33	24.17	4.17	30	5	20	10	20	10	25	5	25	10	20	0	15	5	15	0	20	0	30	5	25	5	40	10	35	10	5	5	9	5	7	5	7	7	5
1	Control	Participant 1			1343.5	-33.97	-16.47	-17.5	6.67	6.67	6.67	5	5.00	5.00	5	5	5	5	10	5	5	10	5	5	10	10	0	0	0	0	5	5	5	5	10	10	10	10	10	10	10	10
2	Control	Participant 2			1157.59	-33.14	-17.25	-15.89	10	10	10	8.33	5.83	3.33	10	5	10	10	10	10	10	10	15	10	10	5	10	5	5	0	10	0	5	0	0	10	5	5	15	10	0	0
3	Control	Participant 3			1343.45	-31.36	-15.78	-15.58	5	5	5	5	6.67	6.67	5	5	5	5	5	5	5	5	0	0	5	5	0	0	5	10	10	10	15	10	10	5	0	5	20	20	20	20
4	Control	Participant 4			1247.09	-33.97	-16.32	-17.65	3.33	3.33	1.67	1.67	9.17	7.50	0	0	0	0	5	5	5	5	5	10	5	5	10	5	5	5	15	5	5	15	5	15	15	0	10	5	5	0
5	Control	Participant 5			1035.41	-35.41	-16.47	-18.94	1.67	5	1.67	5	6.67	4.17	0	5	5	5	0	5	0	5	0	5	5	5	10	10	10	5	5	0	5	0	5	10	5	0	5	5	5	5
6	Control	Participant 6			1679.5	-33.97	-16.47	-17.5	6.67	8.33	6.67	6.67	5.00	3.33	5	5	10	5	5	10	5	10	10	5	5	5	5	5	5	0	10	0	5	0	0	10	5	5	15	10	0	0
7	Control	Participant 7			1115.35	-33.14	-15.78	-17.36	8.33	10	6.67	8.33	6.67	6.67	5	5	10	10	5	10	10	10	0	0	5	10	0	0	5	10	10	10	15	10	10	5	0	5	20	20	20	20
8	Control	Participant 8			1343.5	-35.41	-15.12	-20.29	3.33	3.33	6.67	6.67	3.33	7.50	10	10	5	5	5	5	0	0	0	5	0	0	5	5	5	5	0	10	5	10	0	10	5	5	15	20	5	0
9	Control	Participant 9			997.43	-31.36	-15.12	-16.24	10	6.67	8.33	5	5.00	5.00	5	5	10	5	10	5	10	10	5	5	10	10	0	0	0	0	5	5	5	5	10	10	10	10	10	10	10	10
10	Control	Participant 10			925.94	-29.89	-15.12	-14.77	3.33	3.33	1.67	1.67	9.17	7.50	0	0	0	0	5	5	5	5	5	10	5	5	10	5	5	5	15	5	5	15	5	15	15	0	10	5	5	0
11	Control	Participant 11			925.93	-35.41	-18.06	-17.35	5	5	3.33	6.67	4.17	2.50	0	5	5	10	5	5	5	0	5	5	5	5	0	0	5	0	10	0	5	0	0	10	5	5	15	10	0	0
12	Control	Participant 12			961.01	-33.97	-16.47	-17.5	8.33	10	6.67	8.33	6.67	6.67	5	5	10	10	5	10	10	10	0	0	5	10	0	0	5	10	10	10	15	10	10	5	0	5	20	20	20	20
13	Control	Participant 13			1201.52	-35.41	-18.06	-17.35	10	8.33	6.67	6.67	5.00	5.00	0	5	10	5	10	10	10	10	5	5	10	10	0	0	0	0	5	5	5	5	10	10	10	10	10	10	10	10
14	Control	Participant 14			1502.13	-35.41	-17.62	-17.79	3.33	3.33	1.67	1.67	9.17	7.50	0	0	0	0	5	5	5	5	5	10	5	5	10	5	5	5	15	5	5	15	5	15	15	0	10	5	5	0
15	Control	Participant 15			1157.6	-32.76	-13.97	-18.79	10	10	6.67	8.33	4.17	3.33	0	5	10	10	10	10	10	10	10	10	10	5	0	5	5	0	10	0	5	0	0	10	5	5	15	10	0	0
16	Control	Participant 16			1115.29	-33.97	-18.98	-14.99	10	8.33	8.33	6.67	5.00	5.00	5	5	10	5	10	10	10	10	5	5	10	10	0	0	0	0	5	5	5	5	10	10	10	10	10	10	10	10
17	Control	Participant 17			1394.37	-35.41	-11.2	-24.21	8.33	8.33	8.33	6.67	4.17	2.50	5	5	10	5	10	10	5	10	5	5	5	5	0	0	5	0	10	0	5	0	0	10	5	5	15	10	0	0
18	Control	Participant 18			961	-35.41	-18.06	-17.35	3.33	3.33	1.67	1.67	9.17	7.50	0	0	0	0	5	5	5	5	5	10	5	5	10	5	5	5	15	5	5	15	5	15	15	0	10	5	5	0
19	Control	Participant 19			1035.27	-33.97	-16.47	-17.5	6.67	6.67	5	6.67	5.00	3.33	0	5	10	5	5	10	5	5	10	10	5	5	5	5	5	0	10	0	5	0	0	10	5	5	15	10	0	0
20	Control	Participant 20			1294.39	-33.97	-15.78	-18.19	5	6.67	5	6.67	6.67	6.67	5	5	5	5	5	10	5	5	0	0	5	5	0	0	5	10	10	10	15	10	10	5	0	5	20	20	20	20
21	Control	Participant 21			1710.68	-33.14	-15.12	-18.02	5	5	5	5	4.17	2.50	5	5	5	5	5	5	5	5	10	10	5	5	0	0	5	0	10	0	5	0	0	10	5	5	15	10	0	0
22	Control	Participant 22			1157.57	-35.38	-18.06	-17.32	6.67	6.67	5	3.33	4.17	4.17	0	0	5	5	10	5	5	10	5	5	0	0	5	5	10	10	5	5	5	5	0	0	0	0	0	0	0	0
23	Control	Participant 23			828.6	-33.97	-17.26	-16.71	3.33	3.33	3.33	3.33	3.33	3.33	5	5	0	5	5	0	5	5	0	0	0	0	5	5	5	5	0	0	0	0	5	5	5	5	0	0	5	5
24	Control	Participant 24			787.88	-31.7	-14.56	-17.14	6.67	6.67	8.33	5	1.67	2.50	10	5	5	5	10	5	5	10	5	5	0	5	0	0	0	5	5	0	0	5	5	0	0	5	5	5	0	5
25	Control	Participant 25			1343.39	-35.38	-16.46	-18.92	3.33	1.67	1.67	3.33	4.17	1.67	0	5	5	5	0	0	5	0	5	5	0	0	5	0	0	0	10	5	0	0	5	0	5	5	0	5	0	0
26	Control	Participant 26			925.89	-35.38	-17.26	-18.12	5	6.67	6.67	8.33	4.17	6.67	5	10	10	5	5	10	0	5	0	0	-5	-5	10	10	5	10	5	10	0	5	5	5	0	0	5	5	5	5
27	Control	Participant 27			1157.57	-33.97	-18.06	-15.91	6.67	6.67	3.33	5	3.33	4.17	0	0	10	5	0	10	10	5	5	5	0	0	5	5	0	5	0	0	5	10	5	0	5	5	5	0	0	10
28	Control	Participant 28			997.44	-31.36	-16.47	-14.89	1.67	6.67	3.33	5	4.17	4.17	5	0	0	10	5	5	0	5	0	5	-5	0	5	5	0	0	10	0	5	5	0	5	5	10	5	5	0	5
[truncated: 27 more columns]
